# Supplementary material for: Multi-responses of O-methyltransferase genes to salt stress and fiber development of Gossypium species
Source: BMC Plant Biol. 2021 Jan 11;21:37. doi: 10.1186/s12870-020-02786-6 (PMC7798291; doi:10.1186/s12870-020-02786-6)
Supplement: Supplementary file 6 — Additional file 6: Table S3. Basic information and analyses of OMT genes in Gossypium species (Sheet A), and in A. thaliana and T. cacao (Sheet B). [file 12870_2020_2786_MOESM6_ESM.xlsx]

## Sheet: Sheet A
	Table S3. Basic information of identified OMT genes in Gossypium species
				Chromosomal Positioning			Protein Statistics
No. Of Genes	Gene ID	OMT IDs	Gene Name	Description	Chromosome	Start	End	Protein Length (aa)	Molecular Weight (kDa)
1	Gh_A01G1600	GhOMT51_At	COMT1	Caffeic acid 3-O-methyltransferase	At01	93574684	93638199	308	33.737
2	Gh_A03G1391	GhOMT33_At	7OMT	(R,S)-reticuline 7-O-methyltransferase	At03	93156787	93205069	718	79.893
3	Gh_A03G1660	GhOMT74_At	CCOAOMT2	Caffeoyl-CoA O-methyltransferase 2	At03	97779361	97780742	194	21.853
4	Gh_A03G2147	GhOMT40_At	7OMT	(R,S)-reticuline 7-O-methyltransferase	scaffold731_At03	12829	16435	355	39.241
5	Gh_A04G0580	GhOMT68_At	COMT	Caffeic acid 3-O-methyltransferase	At04	39364129	39367237	361	39.855
6	Gh_A04G1032	GhOMT71_At	CCOAOMT1	Caffeoyl-CoA O-methyltransferase 1	At04	60348248	60349905	248	28.009
7	Gh_A04G1207	GhOMT78_At	FAOMT	Flavonoid 3',5'-methyltransferase	At04	62248548	62252379	234	26.669
8	Gh_A04G1208	GhOMT81_At	FAOMT	Flavonoid 3',5'-methyltransferase	At04	62256523	62258028	191	21.655
9	Gh_A04G1460	GhOMT3_At	NA	(RS)-norcoclaurine 6-O-methyltransferase	scaffold1018_At04	6932	7763	203	22.374
10	Gh_A04G1461	GhOMT10_At	4'OMT2	3'-hydroxy-N-methyl-(S)-coclaurine 4'-O-methyltransferase 2	scaffold1018_At04	9555	10531	303	33.873
11	Gh_A04G1462	GhOMT12_At	4'OMT2	3'-hydroxy-N-methyl-(S)-coclaurine 4'-O-methyltransferase 2	scaffold1018_At04	24706	25824	372	41.366
12	Gh_A04G1463	GhOMT6_At	6OMT	(RS)-norcoclaurine 6-O-methyltransferase	scaffold1018_At04	28859	29973	349	38.979
13	Gh_A06G0620	GhOMT76_At	At4g26220	Probable caffeoyl-CoA O-methyltransferase At4g26220	At06	15857416	15858681	275	31.036
14	Gh_A06G2037	GhOMT32_At	ROMT	Trans-resveratrol di-O-methyltransferase	scaffold1345_At06	214076	215255	215	23.887
15	Gh_A07G2202	GhOMT30_At	ROMT	Trans-resveratrol di-O-methyltransferase	scaffold1832_At07	326444	327611	361	40.707
16	Gh_A08G0929	GhOMT49_At	OMT	Caffeic acid 3-O-methyltransferase	At08	59524244	59526958	365	40.183
17	Gh_A08G2183	GhOMT77_At	At4g26220	Probable caffeoyl-CoA O-methyltransferase At4g26220	At08	102859784	102862465	229	25.631
18	Gh_A08G2333	GhOMT57_At	NA	Caffeic acid 3-O-methyltransferase	scaffold1927_At08	130141	154275	617	68.003
19	Gh_A09G1052	GhOMT52_At	COMT	Caffeic acid 3-O-methyltransferase	At09	60883112	60891008	343	37.399
20	Gh_A09G1053	GhOMT53_At	COMT	Caffeic acid 3-O-methyltransferase	At09	60894930	60898886	356	39.125
21	Gh_A10G1710	GhOMT62_At	NA	Caffeic acid 3-O-methyltransferase	At10	90649986	90721080	366	40.397
22	Gh_A10G1711	GhOMT65_At	NA	Caffeic acid 3-O-methyltransferase	At10	90823353	90824432	273	30.373
23	Gh_A10G1779	GhOMT24_At	ROMT	Trans-resveratrol di-O-methyltransferase	At10	92549657	92550920	366	40.733
24	Gh_A10G1780	GhOMT14_At	ROMT	Trans-resveratrol di-O-methyltransferase	At10	92555209	92555899	192	21.57
25	Gh_A10G2271	GhOMT29_At	ROMT	Trans-resveratrol di-O-methyltransferase	scaffold2473_At10	138851	140089	359	39.924
26	Gh_A11G2625	GhOMT41_At	7OMT	(R,S)-reticuline 7-O-methyltransferase	At11	87479257	87482811	354	39.186
27	Gh_A12G0204	GhOMT70_At	CCOAOMT1	Caffeoyl-CoA O-methyltransferase 1	At12	3056132	3057507	318	36.18
28	Gh_A12G0326	GhOMT1_At	6OMT	(RS)-norcoclaurine 6-O-methyltransferase	At12	5936481	5937613	352	39.667
29	Gh_A12G1059	GhOMT55_At	NA	Anthranilate N-methyltransferase	At12	62930690	62932864	361	39.763
30	Gh_A12G1072	GhOMT82_At	ROMT-15	Tricin synthase 1	At12	63220077	63222364	287	31.907
31	Gh_A12G2188	GhOMT45_At	COMT1	Caffeic acid 3-O-methyltransferase	At12	84673185	84674576	368	40.701
32	Gh_A12G2190	GhOMT47_At	COMT1	Caffeic acid 3-O-methyltransferase	At12	84678727	84680074	366	40.738
33	Gh_A12G2227	GhOMT48_At	OMT	Caffeic acid 3-O-methyltransferase	At12	84976716	84978538	388	42.214
34	Gh_A12G2531	GhOMT2_At	4'OMT2	3'-hydroxy-N-methyl-(S)-coclaurine 4'-O-methyltransferase 2	scaffold3060_At12	14607	15739	352	39.358
35	Gh_A13G0363	GhOMT72_At	CCOAOMT1	Caffeoyl-CoA O-methyltransferase 1	At13	4838337	4839441	250	28.239
36	Gh_A13G1463	GhOMT60_At	COMT1	Caffeic acid 3-O-methyltransferase	At13	72557480	72699558	499	55.729
37	Gh_D01G1858	GhOMT51_Dt	COMT1	Caffeic acid 3-O-methyltransferase	Dt01	56382498	56384770	358	39.35
38	Gh_D02G1849	GhOMT37_Dt	7OMT	(R,S)-reticuline 7-O-methyltransferase	Dt02	61661771	61664558	355	39.348
39	Gh_D02G1850	GhOMT35_Dt	7OMT	(R,S)-reticuline 7-O-methyltransferase	Dt02	61686439	61690306	355	39.425
40	Gh_D02G1851	GhOMT33_Dt	7OMT	(R,S)-reticuline 7-O-methyltransferase	Dt02	61717232	61764491	969	108.296
41	Gh_D04G1586	GhOMT71_Dt	CCOAOMT1	Caffeoyl-CoA O-methyltransferase 1	Dt04	47961021	47962462	248	28.073
42	Gh_D04G1661	GhOMT6_Dt	6OMT	(RS)-norcoclaurine 6-O-methyltransferase	Dt04	48826300	48827414	349	38.837
43	Gh_D04G1662	GhOMT10_Dt	6OMT	(RS)-norcoclaurine 6-O-methyltransferase	Dt04	48828438	48829894	257	28.193
44	Gh_D04G1663	GhOMT7_Dt	4'OMT2	3'-hydroxy-N-methyl-(S)-coclaurine 4'-O-methyltransferase 2	Dt04	48831201	48832321	351	38.867
45	Gh_D04G1664	GhOMT8_Dt	6OMT	(RS)-norcoclaurine 6-O-methyltransferase	Dt04	48834577	48841344	346	38.277
46	Gh_D04G1666	GhOMT9_Dt	4'OMT2	3'-hydroxy-N-methyl-(S)-coclaurine 4'-O-methyltransferase 2	Dt04	48848025	48849139	349	38.546
47	Gh_D04G1818	GhOMT79_Dt	FAOMT	Flavonoid 3',5'-methyltransferase	Dt04	50479436	50483324	248	28.512
48	Gh_D04G2027	GhOMT81_Dt	FAOMT	Flavonoid 3',5'-methyltransferase	scaffold3989_Dt04	27163	30195	241	27.554
49	Gh_D04G2028	GhOMT78_Dt	FAOMT	Flavonoid 3',5'-methyltransferase	scaffold3989_Dt04	32108	33846	124	13.948
50	Gh_D05G0707	GhOMT54_Dt	COMT1	Caffeic acid 3-O-methyltransferase	Dt05	5781931	5782810	212	23.532
51	Gh_D06G0703	GhOMT76_Dt	At4g26220	Probable caffeoyl-CoA O-methyltransferase At4g26220	Dt06	12114422	12116437	245	28.038
52	Gh_D06G1414	GhOMT32_Dt	D7OMT	Isoflavone 7-O-methyltransferase	Dt06	45314560	45320738	226	25.011
53	Gh_D07G1625	GhOMT30_Dt	ROMT	Trans-resveratrol di-O-methyltransferase	Dt07	31907384	31908474	345	38.875
54	Gh_D07G1626	GhOMT31_Dt	ROMT	Trans-resveratrol di-O-methyltransferase	Dt07	32017859	32019026	361	40.755
55	Gh_D08G1135	GhOMT49_Dt	OMT	Caffeic acid 3-O-methyltransferase	Dt08	35197612	35200332	365	40.098
56	Gh_D08G2316	GhOMT57_Dt	NA	Caffeic acid 3-O-methyltransferase	Dt08	62874642	62877053	366	40.248
57	Gh_D08G2549	GhOMT77_Dt	At4g26220	Probable caffeoyl-CoA O-methyltransferase At4g26220	Dt08	65190211	65192768	274	31.103
58	Gh_D08G2702	GhOMT58_Dt	NA	Caffeic acid 3-O-methyltransferase	scaffold4254_Dt08	12285	14658	366	40.364
59	Gh_D10G1979	GhOMT63_Dt	NA	Caffeic acid 3-O-methyltransferase	Dt10	55107277	55109394	366	40.598
60	Gh_D10G1980	GhOMT62_Dt	NA	Caffeic acid 3-O-methyltransferase	Dt10	55123019	55124797	366	40.814
61	Gh_D10G1982	GhOMT61_Dt	NA	Caffeic acid 3-O-methyltransferase	Dt10	55243277	55244630	360	39.901
62	Gh_D10G2052	GhOMT17_Dt	ROMT	Trans-resveratrol di-O-methyltransferase	Dt10	56472828	56474107	365	40.534
63	Gh_D10G2549	GhOMT13_Dt	ROMT	Trans-resveratrol di-O-methyltransferase	scaffold4413_Dt10	146963	148172	365	41.099
64	Gh_D12G0206	GhOMT70_Dt	CCOAOMT1	Caffeoyl-CoA O-methyltransferase 1	Dt12	2730612	2731951	223	25.04
65	Gh_D12G0339	GhOMT1_Dt	4'OMT2	3'-hydroxy-N-methyl-(S)-coclaurine 4'-O-methyltransferase 2	Dt12	4837858	4891326	352	39.31
66	Gh_D12G1183	GhOMT55_Dt	NA	Anthranilate N-methyltransferase	Dt12	39220656	39227998	359	39.529
67	Gh_D12G1196	GhOMT82_Dt	ROMT-15	Tricin synthase 1	Dt12	39475391	39477721	306	34.079
68	Gh_D12G2368	GhOMT45_Dt	COMT1	Caffeic acid 3-O-methyltransferase	Dt12	56770852	56772243	325	36.288
69	Gh_D12G2369	GhOMT46_Dt	OMT1	Caffeic acid 3-O-methyltransferase 1	Dt12	56773070	56774577	362	40.12
70	Gh_D12G2370	GhOMT47_Dt	COMT1	Caffeic acid 3-O-methyltransferase	Dt12	56776409	56777762	368	41.038
71	Gh_D12G2714	GhOMT48_Dt	OMT	Caffeic acid 3-O-methyltransferase	scaffold4582_Dt12	19920	21676	365	39.698
72	Gh_D13G0408	GhOMT72_Dt	CCOAOMT1	Caffeoyl-CoA O-methyltransferase 1	D13	4515494	4516598	250	28.287
73	Gh_D13G1733	GhOMT60_Dt	COMT1	Caffeic acid 3-O-methyltransferase	D13	51916799	51933442	365	40.601
74	Gh_D13G1734	GhOMT59_Dt	COMT1	Caffeic acid 3-O-methyltransferase	D13	51968884	51976882	365	40.571
75	Gh_Sca005495G01	GhOMT5_Scaf	6OMT	(RS)-norcoclaurine 6-O-methyltransferase	scaffold5495	2315	3327	315	34.925
76	Gh_Sca005495G02	GhOMT11_Scaf	4'OMT2	3'-hydroxy-N-methyl-(S)-coclaurine 4'-O-methyltransferase 2	scaffold5495	12993	14128	356	39.665
77	Gh_Sca007106G01	GhOMT68_Scaf	ROMT-9	Flavone 3'-O-methyltransferase 1	scaffold7106	7109	8977	101	11.771
78	Gh_Sca010598G01	GhOMT52_Scaf	OMT1	Caffeic acid 3-O-methyltransferase 1	scaffold10598	546	3919	354	39.004
79	Gh_Sca069821G01	GhOMT46_Scaf	NA	Caffeic acid 3-O-methyltransferase	scaffold69821	305	648	75	8.06
80	Gh_Sca085023G01	GhOMT15_Scaf	ROMT	Trans-resveratrol di-O-methyltransferase	scaffold85023	200	460	87	9.225
81	Gh_Sca142625G01	GhOMT75_Scaf	CCOAOMT5	Caffeoyl-CoA O-methyltransferase 5	scaffold142625	169	354	62	6.642
82	Gh_Sca159551G01	GhOMT73_Scaf	NA	Caffeoyl-CoA O-methyltransferase	scaffold159551	25	270	81	9.237
83	Ga02G1372	GaOMT51_A	COMT1	Caffeic acid 3-O-methyltransferase	A02	92834765	92837091	380	41.864
84	Ga03G2106	GaOMT42_A	OMT2	xanthohumol 4'-O-methyltransferase	A03	127947907	127948623	229	25.396
85	Ga03G2107	GaOMT33_A	OMT2	xanthohumol 4'-O-methyltransferase	A03	127951009	127999644	577	63.478
86	Ga03G2171	GaOMT40_A	OMT2	xanthohumol 4'-O-methyltransferase	A03	129286396	129290112	356	39.492
87	Ga03G2172	GaOMT43_A	7OMT	(R,S)-reticuline 7-O-methyltransferase	A03	129312943	129313346	99	10.522
88	Ga03G2453	GaOMT74_A	CCOAOMT2	Caffeoyl-CoA O-methyltransferase 2	A03	133108864	133110196	194	21.853
89	Ga04G0015	GaOMT81_A	FAOMT	Flavonoid 3',5'-methyltransferase	A04	180207	183957	241	27.514
90	Ga04G0016	GaOMT78_A	FAOMT	Flavonoid 3',5'-methyltransferase	A04	185889	189738	234	26.669
91	Ga04G0238	GaOMT3_A	OMT2	xanthohumol 4'-O-methyltransferase	A04	2971292	2972411	315	35.496
92	Ga04G0240	GaOMT11_A	4'OMT2	3'-hydroxy-N-methyl-(S)-coclaurine 4'-O-methyltransferase 2	A04	2992715	3009302	367	41.094
93	Ga04G0241	GaOMT10_A	4'OMT2	3'-hydroxy-N-methyl-(S)-coclaurine 4'-O-methyltransferase 2	A04	3021854	3030574	288	31.757
94	Ga04G0242	GaOMT12_A	4'OMT2	3'-hydroxy-N-methyl-(S)-coclaurine 4'-O-methyltransferase 2	A04	3080889	3082007	349	38.509
95	Ga04G0243	GaOMT6_A	6OMT	(RS)-norcoclaurine 6-O-methyltransferase	A04	3084670	3085785	282	31.786
96	Ga04G0313	GaOMT71_A	NA	Caffeoyl-CoA O-methyltransferase	A04	3814027	3816253	260	29.428
97	Ga04G0903	GaOMT68_A	COMT	Caffeic acid 3-O-methyltransferase	A04	26485259	26488381	366	40.697
98	Ga05G0749	GaOMT54_A	OMT	Caffeic acid 3-O-methyltransferase	A05	6558582	6560181	251	28.149
99	Ga05G3423	GaOMT80_A	TSM1	Tapetum-specific methyltransferase 1	A05	50251596	50252318	108	11.913
100	Ga06G0722	GaOMT76_A	At4g26220	Probable caffeoyl-CoA O-methyltransferase At4g26220	A06	12315773	12317038	269	30.296
101	Ga06G1559	GaOMT32_A	NA	Isoflavone-7-O-methyltransferase 9	A06	96386930	96388173	287	32.152
102	Ga07G1886	GaOMT31_A	ROMT	Trans-resveratrol di-O-methyltransferase	A07	58620843	58622010	361	40.815
103	Ga07G1889	GaOMT30_A	OMT3	Probable O-methyltransferase 3	A07	58693623	58694709	334	37.817
104	Ga08G1237	GaOMT49_A	OMT	Caffeic acid 3-O-methyltransferase	A08	77177482	77180201	365	40.166
105	Ga08G2551	GaOMT58_A	NA	Caffeic acid 3-O-methyltransferase	A08	125557564	125568095	380	42.09
106	Ga08G2552	GaOMT57_A	NA	Caffeic acid 3-O-methyltransferase	A08	125588963	125591264	366	40.455
107	Ga08G2876	GaOMT77_A	At4g26220	Probable caffeoyl-CoA O-methyltransferase At4g26220	A08	128614651	128617337	242	27.17
108	Ga09G1289	GaOMT52_A	COMT	Caffeic acid 3-O-methyltransferase	A09	68094255	68102507	356	39.018
109	Ga09G1290	GaOMT53_A	COMT	Caffeic acid 3-O-methyltransferase	A09	68103965	68107970	356	39.213
110	Ga10G0640	GaOMT13_A	OMT3	Probable O-methyltransferase 3	A10	11498023	11499232	365	41.012
111	Ga10G0641	GaOMT19_A	ROMT	Trans-resveratrol di-O-methyltransferase	A10	11558043	11559312	365	40.652
112	Ga10G0644	GaOMT28_A	ROMT	Trans-resveratrol di-O-methyltransferase	A10	11795794	11797056	366	40.644
113	Ga10G0645	GaOMT14_A	ROMT	Trans-resveratrol di-O-methyltransferase	A10	11801360	11802568	326	36.394
114	Ga10G0646	GaOMT18_A	ROMT	Trans-resveratrol di-O-methyltransferase	A10	11884367	11885636	365	40.594
115	Ga10G0647	GaOMT25_A	OMT3	Probable O-methyltransferase 3	A10	11972027	11973237	320	35.814
116	Ga10G0730	GaOMT65_A	NA	Caffeic acid 3-O-methyltransferase	A10	13470351	13471430	279	31.095
117	Ga10G0731	GaOMT66_A	COMT1	Caffeic acid 3-O-methyltransferase 1	A10	13548755	13554132	143	15.85
118	Ga10G0733	GaOMT67_A	OMT1	Quercetin 3-O-methyltransferase 1	A10	13568925	13569946	107	12.155
119	Ga10G0734	GaOMT61_A	NA	Caffeic acid 3-O-methyltransferase	A10	13624948	13626301	360	39.881
120	Ga10G0738	GaOMT62_A	NA	Caffeic acid 3-O-methyltransferase	A10	13707668	13709477	350	38.827
121	Ga10G0739	GaOMT64_A	OMT1	Caffeic acid 3-O-methyltransferase 1	A10	13737329	13746225	377	42.066
122	Ga10G1170	GaOMT29_A	ROMT	Trans-resveratrol di-O-methyltransferase	A10	31757938	31759179	360	40.086
123	Ga11G0502	GaOMT41_A	OMT2	xanthohumol 4'-O-methyltransferase	A11	6827707	6831309	354	39.239
124	Ga12G0336	GaOMT48_A	OMT	Caffeic acid 3-O-methyltransferase	A12	2790714	2792536	387	42.115
125	Ga12G0339	GaOMT69_A	NA	Caffeic acid 3-O-methyltransferase	A12	2834110	2834489	74	8.732
126	Ga12G0374	GaOMT47_A	COMT1	Caffeic acid 3-O-methyltransferase	A12	3122531	3123884	368	41.055
127	Ga12G0375	GaOMT46_A	NA	Caffeic acid 3-O-methyltransferase	A12	3125724	3127224	362	40.064
128	Ga12G0376	GaOMT45_A	COMT1	Caffeic acid 3-O-methyltransferase	A12	3128034	3129425	368	40.701
129	Ga12G1724	GaOMT82_A	ROMT-15	Tricin synthase 1	A12	27109893	27112183	287	31.933
130	Ga12G1737	GaOMT56_A	NA	Caffeic acid 3-O-methyltransferase	A12	27290618	27292800	292	32.362
131	Ga12G1739	GaOMT55_A	NA	Anthranilate N-methyltransferase	A12	27423523	27425703	361	39.493
132	Ga12G2714	GaOMT1_A	6OMT	(RS)-norcoclaurine 6-O-methyltransferase	A12	100164904	100166035	338	38.021
133	Ga12G2715	GaOMT2_A	4'OMT2	3'-hydroxy-N-methyl-(S)-coclaurine 4'-O-methyltransferase 2	A12	100197460	100198670	378	42.476
134	Ga13G0397	GaOMT72_A	CCOAOMT1	Caffeoyl-CoA O-methyltransferase 1	A13	4662362	4663471	250	28.331
135	Ga13G2096	GaOMT60_A	COMT1	Caffeic acid 3-O-methyltransferase	A13	115318112	115346949	412	46.251
136	Ga13G2155	GaOMT59_A	COMT1	Caffeic acid 3-O-methyltransferase	A13	116152690	116202868	344	38.483
137	Ga14G0153	GaOMT70_Scaf	CCOAOMT1	Caffeoyl-CoA O-methyltransferase 1	tig00000498	628253	629628	318	36.164
138	Gorai.002G222400	GrOMT51_D	COMT1	Caffeic acid 3-O-methyltransferase	D02	57717638	57720863	404	44.476
139	Gorai.003G024000	GrOMT36_D	7OMT	(R,S)-reticuline 7-O-methyltransferase	D03	2034195	2037320	346	38.17
140	Gorai.003G024100	GrOMT38_D	7OMT	(R,S)-reticuline 7-O-methyltransferase	D03	2056187	2058334	346	38.149
141	Gorai.003G024200	GrOMT39_D	7OMT	(R,S)-reticuline 7-O-methyltransferase	D03	2070303	2073493	356	39.358
142	Gorai.004G125600	GrOMT49_D	OMT	Caffeic acid 3-O-methyltransferase	D04	32815856	32819013	365	40.084
143	Gorai.004G251200	GrOMT58_D	NA	Caffeic acid 3-O-methyltransferase	D04	58849597	58852214	366	40.402
144	Gorai.004G251400	GrOMT57_D	NA	Caffeic acid 3-O-methyltransferase	D04	58913444	58916022	366	40.251
145	Gorai.004G283700	GrOMT77_D	At4g26220	Probable caffeoyl-CoA O-methyltransferase At4g26220	D04	61497545	61500135	237	26.633
146	Gorai.005G203100	GrOMT40_D	7OMT	(R,S)-reticuline 7-O-methyltransferase	D05	58017358	58019598	355	39.307
147	Gorai.005G203500	GrOMT37_D	7OMT	(R,S)-reticuline 7-O-methyltransferase	D05	58133055	58135225	354	39.166
148	Gorai.005G203600	GrOMT35_D	7OMT	(R,S)-reticuline 7-O-methyltransferase	D05	58184674	58188606	355	39.469
149	Gorai.005G203700	GrOMT44_D	7OMT	(R,S)-reticuline 7-O-methyltransferase	D05	58209813	58210592	242	27.302
150	Gorai.005G203800	GrOMT34_D	7OMT	(R,S)-reticuline 7-O-methyltransferase	D05	58212442	58220394	283	31.051
151	Gorai.005G203900	GrOMT33_D	7OMT	(R,S)-reticuline 7-O-methyltransferase	D05	58220694	58222324	365	40.299
152	Gorai.005G237100	GrOMT74_D	CCOAOMT1	Caffeoyl-CoA O-methyltransferase 1	D05	61875516	61877238	240	27.34
153	Gorai.006G126800	GrOMT52_D	OMT1	Caffeic acid 3-O-methyltransferase 1	D06	37919064	37923671	354	38.89
154	Gorai.008G024000	GrOMT70_D	CCOAOMT1	Caffeoyl-CoA O-methyltransferase 1	D08	2755808	2757848	318	36.162
155	Gorai.008G038100	GrOMT2_D	NA	3'-hydroxy-N-methyl-(S)-coclaurine 4'-O-methyltransferase	D08	4793981	4795416	352	39.228
156	Gorai.008G038200	GrOMT1_D	6OMT	(RS)-norcoclaurine 6-O-methyltransferase	D08	4814239	4815647	352	39.433
157	Gorai.008G131700	GrOMT55_D	NA	Anthranilate N-methyltransferase	D08	37726426	37728880	361	39.697
158	Gorai.008G133100	GrOMT82_D	ROMT-15	Tricin synthase 1	D08	37929392	37932353	306	33.995
159	Gorai.008G260600	GrOMT45_D	HOMT3	Caffeic acid 3-O-methyltransferase 3	D08	54163969	54166503	368	40.902
160	Gorai.008G260800	GrOMT47_D	COMT1	Caffeic acid 3-O-methyltransferase	D08	54170279	54171735	368	41.038
161	Gorai.008G264700	GrOMT50_D	OMT1	Flavone 3'-O-methyltransferase 1	D08	54403929	54404496	127	14.176
162	Gorai.008G264900	GrOMT48_D	OMT	Caffeic acid 3-O-methyltransferase	D08	54410070	54413154	387	42.088
163	Gorai.009G073900	GrOMT54_D	COMT1	Caffeic acid 3-O-methyltransferase	D09	5298879	5299759	228	25.505
164	Gorai.009G411600	GrOMT68_D	COMT	Caffeic acid 3-O-methyltransferase	D09	62351896	62355383	361	39.834
165	Gorai.010G081000	GrOMT76_D	At4g26220	Probable caffeoyl-CoA O-methyltransferase At4g26220	D10	11767562	11769868	274	30.721
166	Gorai.011G186600	GrOMT29_D	ROMT	Trans-resveratrol di-O-methyltransferase	D11	44425952	44427292	360	40.125
167	Gorai.011G222800	GrOMT63_D	NA	Caffeic acid 3-O-methyltransferase	D11	53153787	53155907	366	40.598
168	Gorai.011G222900	GrOMT61_D	NA	Caffeic acid 3-O-methyltransferase	D11	53244405	53250229	380	42.283
169	Gorai.011G223000	GrOMT62_D	NA	Caffeic acid 3-O-methyltransferase	D11	53261596	53263639	353	39.418
170	Gorai.011G230800	GrOMT26_D	ROMT	Trans-resveratrol di-O-methyltransferase	D11	54519413	54520565	313	35.131
171	Gorai.011G230900	GrOMT28_D	ROMT	Trans-resveratrol di-O-methyltransferase	D11	54544654	54545743	325	36.256
172	Gorai.011G231000	GrOMT27_D	ROMT	Trans-resveratrol di-O-methyltransferase	D11	54587679	54589388	378	42.411
173	Gorai.011G231300	GrOMT17_D	ROMT	Trans-resveratrol di-O-methyltransferase	D11	54701798	54703315	365	40.536
174	Gorai.011G231400	GrOMT16_D	ROMT	Trans-resveratrol di-O-methyltransferase	D11	54710824	54711586	165	18.588
175	Gorai.011G231500	GrOMT22_D	ROMT	Trans-resveratrol di-O-methyltransferase	D11	54735277	54736961	365	40.701
176	Gorai.011G231600	GrOMT21_D	ROMT	Trans-resveratrol di-O-methyltransferase	D11	54742000	54743054	289	32.048
177	Gorai.011G231700	GrOMT18_D	ROMT	Trans-resveratrol di-O-methyltransferase	D11	54781363	54783042	365	40.536
178	Gorai.011G231800	GrOMT13_D	ROMT	Trans-resveratrol di-O-methyltransferase	D11	54801102	54802505	365	41.073
179	Gorai.012G149800	GrOMT71_D	CCOAOMT1	Caffeoyl-CoA O-methyltransferase 1	D12	32367371	32369342	248	28.073
180	Gorai.012G157100	GrOMT8_D	6OMT	(RS)-norcoclaurine 6-O-methyltransferase	D12	33074985	33076399	349	38.748
181	Gorai.012G157300	GrOMT9_D	4'OMT2	3'-hydroxy-N-methyl-(S)-coclaurine 4'-O-methyltransferase 2	D12	33082628	33086743	352	38.889
182	Gorai.012G175500	GrOMT81_D	FAOMT	Flavonoid 3',5'-methyltransferase	D12	34490053	34497332	241	27.483
183	Gorai.013G045300	GrOMT72_D	CCOAOMT1	Caffeoyl-CoA O-methyltransferase 1	D13	3968617	3970201	250	28.357
184	Gorai.013G194500	GrOMT59_D	COMT1	Caffeic acid 3-O-methyltransferase	D13	49636843	49642091	160	18.203
185	Gorai.013G194900	GrOMT60_D	COMT1	Caffeic acid 3-O-methyltransferase	D13	49663780	49668421	206	23.07
186	Gorai.N001900	GrOMT31_Scaf	ROMT	Trans-resveratrol di-O-methyltransferase	scaffold_14	552918	554387	361	40.884
187	Gorai.N002000	GrOMT30_Scaf	ROMT	Trans-resveratrol di-O-methyltransferase	scaffold_14	652085	653270	356	40.283
188	Gorai.N012800	GrOMT23_Scaf	ROMT	Trans-resveratrol di-O-methyltransferase	scaffold_47	5118	7222	241	26.789
189	Gorai.N013000	GrOMT20_Scaf	ROMT	Trans-resveratrol di-O-methyltransferase	scaffold_47	27227	27928	233	25.521
190	Gorai.N021400	GrOMT4_Scaf	4'OMT2	3'-hydroxy-N-methyl-(S)-coclaurine 4'-O-methyltransferase 2	scaffold_378	2120	3308	349	38.822
191	Gorai.N021500	GrOMT8_Scaf	6OMT	(RS)-norcoclaurine 6-O-methyltransferase	scaffold_378	6426	7679	346	38.317
192	Gorai.N022200	GrOMT78_Scaf	FAOMT	Flavonoid 3',5'-methyltransferase	scaffold_431	1871	6131	234	26.575

## Sheet: Sheet B
OMT members of A. thaliana and T. cacao used for phylogenetic analysis
Sequence Number	Query Name	Domains	Domains Description	Species
1	AT1G67980.1	Methyltransf_3	O-methyltransferase	Arabidopsis Thaliana
2	AT4G34050.1	Methyltransf_3	O-methyltransferase	Arabidopsis Thaliana
3	AT1G67990.1	Methyltransf_3	O-methyltransferase	Arabidopsis Thaliana
4	AT1G24735.2	Methyltransf_3	O-methyltransferase	Arabidopsis Thaliana
5	AT4G26220.1	Methyltransf_3	O-methyltransferase	Arabidopsis Thaliana
6	AT3G61990.1	Methyltransf_3	O-methyltransferase	Arabidopsis Thaliana
7	AT3G62000.2	Methyltransf_3	O-methyltransferase	Arabidopsis Thaliana
8	AT5G50240.1	Methyltransf_3	O-methyltransferase	Arabidopsis Thaliana
9	AT5G54160.1	Methyltransf_2	O-methyltransferase	Arabidopsis Thaliana
10	AT1G51990.1	Methyltransf_2	O-methyltransferase	Arabidopsis Thaliana
11	AT1G63140.2	Methyltransf_2	O-methyltransferase	Arabidopsis Thaliana
12	AT1G77520.1	Methyltransf_2	O-methyltransferase	Arabidopsis Thaliana
13	AT1G77530.1	Methyltransf_2	O-methyltransferase	Arabidopsis Thaliana
14	AT5G53810.1	Methyltransf_2	O-methyltransferase	Arabidopsis Thaliana
15	AT1G62900.1	Methyltransf_2	O-methyltransferase	Arabidopsis Thaliana
16	AT1G21100.1	Methyltransf_2	O-methyltransferase	Arabidopsis Thaliana
17	AT1G21130.1	Methyltransf_2	O-methyltransferase	Arabidopsis Thaliana
18	AT1G21110.1	Methyltransf_2	O-methyltransferase	Arabidopsis Thaliana
19	AT1G21120.1	Methyltransf_2	O-methyltransferase	Arabidopsis Thaliana
20	AT1G76790.1	Methyltransf_2	O-methyltransferase	Arabidopsis Thaliana
21	AT1G33030.1	Methyltransf_2	O-methyltransferase	Arabidopsis Thaliana
22	AT5G37170.1	Methyltransf_2	O-methyltransferase	Arabidopsis Thaliana
23	AT4G35160.1	Methyltransf_2	O-methyltransferase	Arabidopsis Thaliana
24	AT3G53140.1	Methyltransf_2	O-methyltransferase	Arabidopsis Thaliana
25	AT4G35150.1	Methyltransf_2	O-methyltransferase	Arabidopsis Thaliana
26	AT1G73600.2	Methyltransf_2	O-methyltransferase	Arabidopsis Thaliana
27	AT2G26200.1	Methyltransf_2	O-methyltransferase	Arabidopsis Thaliana
28	AT1G48600.2	Methyltransf_2	O-methyltransferase	Arabidopsis Thaliana
29	AT3G63410.1	Methyltransf_2	O-methyltransferase	Arabidopsis Thaliana
30	AT1G69520.1	Methyltransf_2	O-methyltransferase	Arabidopsis Thaliana
31	AT2G47420.1	Methyltransf_2	O-methyltransferase	Arabidopsis Thaliana
32	AT1G30130.1	Methyltransf_2	O-methyltransferase	Arabidopsis Thaliana
33	AT4G33120.1	Methyltransf_2	O-methyltransferase	Arabidopsis Thaliana
34	Thecc1EG025869t1	Methyltransf_2	O-methyltransferase	Theobroma Cacao
35	Thecc1EG005026t1	Methyltransf_2	O-methyltransferase	Theobroma Cacao
36	Thecc1EG025868t1	Methyltransf_2	O-methyltransferase	Theobroma Cacao
37	Thecc1EG029790t1	Methyltransf_2	O-methyltransferase	Theobroma Cacao
38	Thecc1EG008254t1	Methyltransf_2	O-methyltransferase	Theobroma Cacao
39	Thecc1EG008056t1	Methyltransf_2	O-methyltransferase	Theobroma Cacao
40	Thecc1EG015596t1	Methyltransf_2	O-methyltransferase	Theobroma Cacao
41	Thecc1EG025877t2	Methyltransf_2	O-methyltransferase	Theobroma Cacao
42	Thecc1EG025871t1	Methyltransf_2	O-methyltransferase	Theobroma Cacao
43	Thecc1EG022341t1	Methyltransf_2	O-methyltransferase	Theobroma Cacao
44	Thecc1EG025878t1	Methyltransf_2	O-methyltransferase	Theobroma Cacao
45	Thecc1EG005024t1	Methyltransf_2	O-methyltransferase	Theobroma Cacao
46	Thecc1EG040757t2	Methyltransf_2	O-methyltransferase	Theobroma Cacao
47	Thecc1EG035137t1	Methyltransf_2	O-methyltransferase	Theobroma Cacao
48	Thecc1EG040759t1	Methyltransf_2	O-methyltransferase	Theobroma Cacao
49	Thecc1EG040763t1	Methyltransf_2	O-methyltransferase	Theobroma Cacao
50	Thecc1EG018684t1	Methyltransf_2	O-methyltransferase	Theobroma Cacao
51	Thecc1EG008054t1	Methyltransf_2	O-methyltransferase	Theobroma Cacao
52	Thecc1EG029789t1	Methyltransf_2	O-methyltransferase	Theobroma Cacao
53	Thecc1EG015522t1	Methyltransf_2	O-methyltransferase	Theobroma Cacao
54	Thecc1EG045925t1	Methyltransf_2	O-methyltransferase	Theobroma Cacao
55	Thecc1EG006540t1	Methyltransf_2	O-methyltransferase	Theobroma Cacao
56	Thecc1EG044687t1	Methyltransf_2	O-methyltransferase	Theobroma Cacao
57	Thecc1EG029788t1	Methyltransf_2	O-methyltransferase	Theobroma Cacao
58	Thecc1EG008859t1	Methyltransf_3	O-methyltransferase	Theobroma Cacao
59	Thecc1EG004992t1	Methyltransf_3	O-methyltransferase	Theobroma Cacao
