# Supplementary material for: Multi-responses of O-methyltransferase genes to salt stress and fiber development of Gossypium species
Source: BMC Plant Biol. 2021 Jan 11;21:37. doi: 10.1186/s12870-020-02786-6 (PMC7798291; doi:10.1186/s12870-020-02786-6)
Supplement: Supplementary file 7 — Additional file 7: Table S4. Analyses of duplication events and selection pressure. Sheet A: The analysis of duplication events of OMT genes in A genome (G. arboreum), D genome (G. raimondii), and AtDt genomes (G. hirsutum). Sheet B: The comparative analysis of selection pressure (Ka/Ks) of OMT genes in G. raimondii, G. arboreum, and G. hirsutum. [file 12870_2020_2786_MOESM7_ESM.xlsx]

## Sheet: Sheet A
		Identification of duplication events in G. arboreum, G. raimondii, and G. hirsutum
Gr	Gh	Duplication events	Ga	Gh	Duplication events	Gh	Gh	Duplication events	Gr	Ga	Duplication events
GrOMT51_D	GhOMT51_Dt	WGD	GaOMT3_A	GhOMT12_At	WGD	GhOMT51_At	GhOMT51_Dt	Segmental	GrOMT51_D	GaOMT51_A	WGD
GrOMT33_D	GhOMT33_Dt	WGD	GaOMT11_A	GhOMT12_At	WGD	GhOMT35_Dt	GhOMT37_Dt	Tendem	GrOMT33_D	GaOMT42_A	WGD
GrOMT40_D	GhOMT35_Dt	WGD	GaOMT10_A	GhOMT12_At	WGD	GhOMT33_Dt	GhOMT33_At	Segmental	GrOMT33_D	GaOMT33_A	WGD
GrOMT39_D	GhOMT35_Dt	WGD	GaOMT12_A	GhOMT12_At	WGD	GhOMT71_At	GhOMT71_Dt	Segmental	GrOMT40_D	GaOMT40_A	WGD
GrOMT8_D	GhOMT8_Dt	WGD	GaOMT6_A	GhOMT12_At	WGD	GhOMT78_At	GhOMT79_Dt	Segmental	GrOMT39_D	GaOMT43_A	WGD
GrOMT68_D	GhOMT68_At	WGD	GaOMT71_A	GhOMT71_At	WGD	GhOMT81_At	GhOMT81_Dt	Segmental	GrOMT4_Scaf	GaOMT3_A	WGD
GrOMT52_D	GhOMT52_Scaf	WGD	GaOMT68_A	GhOMT68_At	WGD	GhOMT6_At	GhOMT6_Dt	Segmental	GrOMT8_D	GaOMT11_A	WGD
GrOMT17_D	GhOMT17_Dt	WGD	GaOMT80_A	GhOMT78_At	WGD	GhOMT9_Dt	GhOMT8_Dt	Tendem	GrOMT8_D	GaOMT10_A	WGD
GrOMT49_D	GhOMT49_Dt	WGD	GaOMT76_A	GhOMT76_At	WGD	GhOMT7_Dt	GhOMT8_Dt	Tendem	GrOMT8_D	GaOMT12_A	WGD
GrOMT58_D	GhOMT58_Dt	WGD	GaOMT32_A	GhOMT32_At	WGD	GhOMT6_Dt	GhOMT6_At	Segmental	GrOMT8_D	GaOMT6_A	WGD
GrOMT57_D	GhOMT57_Dt	WGD	GaOMT30_A	GhOMT30_At	WGD	GhOMT8_Dt	GhOMT6_Dt	Tendem	GrOMT68_D	GaOMT68_A	WGD
GrOMT13_D	GhOMT13_Dt	WGD	GaOMT57_A	GhOMT57_At	WGD	GhOMT32_At	GhOMT32_Dt	Segmental	GrOMT52_D	GaOMT54_A	WGD
GrOMT18_D	GhOMT17_Dt	WGD	GaOMT52_A	GhOMT52_At	WGD	GhOMT76_At	GhOMT76_Dt	Segmental	GrOMT17_D	GaOMT32_A	WGD
GrOMT27_D	GhOMT17_Dt	WGD	GaOMT53_A	GhOMT53_At	WGD	GhOMT32_Dt	GhOMT32_At	Segmental	GrOMT31_Scaf	GaOMT31_A	WGD
GrOMT63_D	GhOMT63_Dt	WGD	GaOMT28_A	GhOMT24_At	WGD	GhOMT30_At	GhOMT31_Dt	Segmental	GrOMT31_Scaf	GaOMT30_A	WGD
GrOMT61_D	GhOMT61_Dt	WGD	GaOMT65_A	GhOMT65_At	WGD	GhOMT77_At	GhOMT77_Dt	Segmental	GrOMT49_D	GaOMT49_A	WGD
GrOMT29_D	GhOMT29_At	WGD	GaOMT62_A	GhOMT62_At	WGD	GhOMT49_At	GhOMT49_Dt	Segmental	GrOMT58_D	GaOMT58_A	WGD
GrOMT48_D	GhOMT48_At	WGD	GaOMT29_A	GhOMT29_At	WGD	GhOMT57_At	GhOMT57_Dt	Segmental	GrOMT57_D	GaOMT57_A	WGD
GrOMT47_D	GhOMT47_Dt	WGD	GaOMT41_A	GhOMT41_At	WGD	GhOMT49_Dt	GhOMT49_At	Segmental	GrOMT52_D	GaOMT52_A	WGD
GrOMT45_D	GhOMT45_At	WGD	GaOMT48_A	GhOMT48_At	WGD	GhOMT53_At	GhOMT52_Scaf	Segmental	GrOMT52_D	GaOMT53_A	WGD
GrOMT55_D	GhOMT55_Dt	WGD	GaOMT45_A	GhOMT45_At	WGD	GhOMT62_At	GhOMT62_Dt	Segmental	GrOMT13_D	GaOMT13_A	WGD
GrOMT1_D	GhOMT1_At	WGD	GaOMT82_A	GhOMT82_At	WGD	GhOMT24_At	GhOMT17_Dt	Segmental	GrOMT18_D	GaOMT19_A	WGD
GrOMT2_D	GhOMT2_At	WGD	GaOMT56_A	GhOMT55_At	WGD	GhOMT14_At	GhOMT13_Dt	Segmental	GrOMT18_D	GaOMT28_A	WGD
GrOMT60_D	GhOMT60_Dt	WGD	GaOMT55_A	GhOMT55_At	WGD	GhOMT63_Dt	GhOMT62_Dt	Tendem	GrOMT13_D	GaOMT14_A	WGD
GrOMT72_D	GhOMT72_Dt	WGD	GaOMT1_A	GhOMT1_At	WGD	GhOMT13_Dt	GhOMT17_Dt	Segmental	GrOMT18_D	GaOMT18_A	WGD
GrOMT81_D	GhOMT81_Dt	WGD	GaOMT2_A	GhOMT2_At	WGD	GhOMT17_Dt	GhOMT24_At	Segmental	GrOMT27_D	GaOMT25_A	WGD
GrOMT71_D	GhOMT71_Dt	WGD	GaOMT72_A	GhOMT72_At	WGD	GhOMT48_At	GhOMT48_Dt	Segmental	GrOMT63_D	GaOMT65_A	WGD
GrOMT76_D	GhOMT76_At	WGD	GaOMT70_Scaf	GhOMT70_At	WGD	GhOMT45_At	GhOMT45_Dt	Segmental	GrOMT63_D	GaOMT66_A	WGD
GrOMT77_D	GhOMT77_Dt	WGD				GhOMT47_At	GhOMT47_Dt	Segmental	GrOMT63_D	GaOMT67_A	WGD
GrOMT82_D	GhOMT82_Dt	WGD				GhOMT55_At	GhOMT55_Dt	Segmental	GrOMT61_D	GaOMT61_A	WGD
GrOMT70_D	GhOMT70_At	WGD				GhOMT1_At	GhOMT1_Dt	Segmental	GrOMT63_D	GaOMT64_A	WGD
						GhOMT70_At	GhOMT71_Dt	Segmental	GrOMT29_D	GaOMT29_A	WGD
						GhOMT82_At	GhOMT82_Dt	Segmental	GrOMT40_D	GaOMT41_A	WGD
						GhOMT46_Dt	GhOMT45_At	Segmental	GrOMT48_D	GaOMT48_A	WGD
						GhOMT55_Dt	GhOMT55_At	Segmental	GrOMT48_D	GaOMT69_A	WGD
						GhOMT60_At	GhOMT60_Dt	Segmental	GrOMT47_D	GaOMT47_A	WGD
						GhOMT72_At	GhOMT72_Dt	Segmental	GrOMT45_D	GaOMT46_A	WGD
						GhOMT52_Scaf	GhOMT53_At	Segmental	GrOMT45_D	GaOMT45_A	WGD
						GhOMT11_Scaf	GhOMT8_Dt	Segmental	GrOMT55_D	GaOMT56_A	WGD
									GrOMT55_D	GaOMT55_A	WGD
									GrOMT1_D	GaOMT1_A	WGD
									GrOMT2_D	GaOMT2_A	WGD
									GrOMT60_D	GaOMT60_A	WGD
									GrOMT58_D	GaOMT59_A	WGD
									GrOMT72_D	GaOMT74_A	WGD
									GrOMT81_D	GaOMT81_A	WGD
									GrOMT78_Scaf	GaOMT78_A	WGD
									GrOMT71_D	GaOMT71_A	WGD
									GrOMT78_Scaf	GaOMT80_A	WGD
									GrOMT76_D	GaOMT76_A	WGD
									GrOMT77_D	GaOMT77_A	WGD
									GrOMT82_D	GaOMT82_A	WGD
									GrOMT72_D	GaOMT72_A	WGD
									GrOMT70_D	GaOMT70_Scaf	WGD

## Sheet: Sheet B
			The comparative analysis of selection pressure (Ka/Ks) of OMT genes in G. raimondii, G. arboreum, and G. hirsutum
KaKs ratio of OMT gene pairs in G. raimondii and G. hirsutum						KaKs ratio of OMT gene pairs in G. arboreum and G. hirsutum						KaKs ratio of OMT gene pairs in G. hirsutum (At_Dt sub-genomes)						KaKs ratio of OMT gene pairs in G. raimondii and G. arboreum
Gr	Gh	Ka	Ks	Ka_Ks		Ga	Gh	Ka	Ks	Ka_Ks		Gh	Gh	Ka	Ks	Ka_Ks		Gr	Ga	Ka	Ks	Ka_Ks
GrOMT51_D	GhOMT51_Dt	0.00241984	0.0081689	0.296226		GaOMT3_A	GhOMT12_At	0.0780393	0.13502	0.577982		GhOMT51_At	GhOMT51_Dt	0.024149	0.0814118	0.296628		GrOMT51_D	GaOMT51_A	0.0160649	0.0519169	0.309434
GrOMT33_D	GhOMT33_Dt	0.0107007	0.0246008	0.434973		GaOMT11_A	GhOMT12_At	0.0489408	0.120847	0.404982		GhOMT35_Dt	GhOMT37_Dt	0.0295909	0.0751179	0.393925		GrOMT33_D	GaOMT42_A	0.105472	0.346689	0.304227
GrOMT40_D	GhOMT35_Dt	0.0486505	0.164398	0.295932		GaOMT10_A	GhOMT12_At	0.0655152	0.151013	0.433839		GhOMT33_Dt	GhOMT33_At	0.0293129	0.0955918	0.306646		GrOMT33_D	GaOMT33_A	0.0189096	0.123652	0.152926
GrOMT39_D	GhOMT35_Dt	0.0382578	0.118708	0.322285		GaOMT12_A	GhOMT12_At	0.0124626	0.0213158	0.584666		GhOMT71_At	GhOMT71_Dt	0.00698187	0.0490722	0.142278		GrOMT40_D	GaOMT40_A	0.0378257	0.135378	0.279409
GrOMT8_D	GhOMT8_Dt	0.0170966	0.0407826	0.419212		GaOMT6_A	GhOMT12_At	0.0446665	0.0810467	0.551121		GhOMT78_At	GhOMT79_Dt	0.0751959	0.177466	0.42372		GrOMT39_D	GaOMT43_A	0.0699264	0.235243	0.297252
GrOMT68_D	GhOMT68_At	0.00604781	0.0364567	0.16589		GaOMT71_A	GhOMT71_At	0.00348889	0	NA		GhOMT81_At	GhOMT81_Dt	0.0157221	0.0591439	0.265827		GrOMT4_Scaf	GaOMT3_A	0.0482379	0.0745956	0.646658
GrOMT52_D	GhOMT52_Scaf	0.00854536	0.00844485	1.0119		GaOMT68_A	GhOMT68_At	0.010917	0.0160059	0.682059		GhOMT6_At	GhOMT6_Dt	0.0327956	0.0615956	0.532433		GrOMT8_D	GaOMT11_A	0.0504581	0.0815429	0.618792
GrOMT17_D	GhOMT17_Dt	0.00470405	0.0252125	0.186577		GaOMT80_A	GhOMT78_At	0.0976812	0.576178	0.169533		GhOMT9_Dt	GhOMT8_Dt	0.0293498	0.0519876	0.564555		GrOMT8_D	GaOMT10_A	0.0666608	0.12774	0.521848
GrOMT49_D	GhOMT49_Dt	0.0023692	0.00401876	0.589535		GaOMT76_A	GhOMT76_At	0.00161725	0.0161297	0.100266		GhOMT7_Dt	GhOMT8_Dt	0.0345587	0.0656635	0.526301		GrOMT8_D	GaOMT12_A	0.0381479	0.0516518	0.738558
GrOMT58_D	GhOMT58_Dt	0.00592011	0.0243841	0.242785		GaOMT32_A	GhOMT32_At	0.0443086	0.0604744	0.732684		GhOMT6_Dt	GhOMT6_At	0.0327956	0.0615956	0.532433		GrOMT8_D	GaOMT6_A	0.0416119	0.0513714	0.810021
GrOMT57_D	GhOMT57_Dt	0.00353635	0.0122119	0.289582		GaOMT30_A	GhOMT30_At	0.032357	0.028769	1.12472		GhOMT8_Dt	GhOMT6_Dt	0.0305807	0.0615054	0.497204		GrOMT68_D	GaOMT68_A	0.0145872	0.0533741	0.273301
GrOMT13_D	GhOMT13_Dt	0.00115629	0.00437001	0.264597		GaOMT57_A	GhOMT57_At	0.0172558	0.0266786	0.646804		GhOMT32_At	GhOMT32_Dt	0.0397684	0.145888	0.272596		GrOMT52_D	GaOMT54_A	0.265697	1.22239	0.217359
GrOMT18_D	GhOMT17_Dt	0.00942853	0.0125438	0.751646		GaOMT52_A	GhOMT52_At	0.0037859	0.00857458	0.441525		GhOMT76_At	GhOMT76_Dt	0.00648186	0.0681427	0.0951218		GrOMT17_D	GaOMT32_A	0.382844	4.10105	0.0933527
GrOMT27_D	GhOMT17_Dt	0.0571184	0.204324	0.279548		GaOMT53_A	GhOMT53_At	0.00848923	0.0212404	0.399674		GhOMT32_Dt	GhOMT32_At	0.0397684	0.145888	0.272596		GrOMT31_Scaf	GaOMT31_A	0.0231747	0.0710998	0.325947
GrOMT63_D	GhOMT63_Dt	0	0.00810819	0		GaOMT28_A	GhOMT24_At	0.00351152	0.00832186	0.421963		GhOMT30_At	GhOMT31_Dt	0.0409411	0.0541589	0.755945		GrOMT31_Scaf	GaOMT30_A	0.0615013	0.0812943	0.756527
GrOMT61_D	GhOMT61_Dt	0.0131766	0.0432708	0.304515		GaOMT65_A	GhOMT65_At	0.00785039	0.0112731	0.696382		GhOMT77_At	GhOMT77_Dt	0.0330311	0.0716769	0.460833		GrOMT49_D	GaOMT49_A	0.0059371	0.0203127	0.292285
GrOMT29_D	GhOMT29_At	0.0382984	0.0239498	1.59911		GaOMT62_A	GhOMT62_At	0.0321647	0.0720816	0.446226		GhOMT49_At	GhOMT49_Dt	0.00355521	0.0162278	0.219081		GrOMT58_D	GaOMT58_A	0.0259622	0.0607982	0.427023
GrOMT48_D	GhOMT48_At	0.0112341	0.0388436	0.289212		GaOMT29_A	GhOMT29_At	0.00476098	0	NA		GhOMT57_At	GhOMT57_Dt	0.0355381	0.074082	0.479713		GrOMT57_D	GaOMT57_A	0.0232878	0.0522677	0.445548
GrOMT47_D	GhOMT47_Dt	0	0	NaN		GaOMT41_A	GhOMT41_At	0.0073216	0.0255888	0.286125		GhOMT49_Dt	GhOMT49_At	0.00355521	0.0162278	0.219081		GrOMT52_D	GaOMT52_A	0.00855406	0.0474979	0.180094
GrOMT45_D	GhOMT45_At	0.00945453	0.0406879	0.232367		GaOMT48_A	GhOMT48_At	0	0.015336	0		GhOMT53_At	GhOMT52_Scaf	0.0284482	0.0704071	0.404053		GrOMT52_D	GaOMT53_A	0.0246733	0.0658317	0.374793
GrOMT55_D	GhOMT55_Dt	0.00240433	0.0165867	0.144955		GaOMT45_A	GhOMT45_At	0.00235525	0.00793134	0.296955		GhOMT62_At	GhOMT62_Dt	0.0392167	0.129851	0.302012		GrOMT13_D	GaOMT13_A	0.0104978	0.0490517	0.214016
GrOMT1_D	GhOMT1_At	0.0146734	0.0493821	0.29714		GaOMT82_A	GhOMT82_At	0.00152905	0	NA		GhOMT24_At	GhOMT17_Dt	0.0372225	0.0785601	0.473809		GrOMT18_D	GaOMT19_A	0.0129848	0.0340243	0.381633
GrOMT2_D	GhOMT2_At	0.00857065	0.0529827	0.161763		GaOMT56_A	GhOMT55_At	0.0557154	0.118431	0.470444		GhOMT14_At	GhOMT13_Dt	0.00880906	0.0255888	0.344254		GrOMT18_D	GaOMT28_A	0.0335318	0.0649288	0.51644
GrOMT60_D	GhOMT60_Dt	0	0.00729933	0		GaOMT55_A	GhOMT55_At	0.0120436	0.0122954	0.979525		GhOMT63_Dt	GhOMT62_Dt	0.0324115	0.0633734	0.511438		GrOMT13_D	GaOMT14_A	0.0336648	0.0426598	0.789148
GrOMT72_D	GhOMT72_Dt	0.00172018	0.0120003	0.143346		GaOMT1_A	GhOMT1_At	0.00126556	0.00901589	0.14037		GhOMT13_Dt	GhOMT17_Dt	0.18096	0.633825	0.285504		GrOMT18_D	GaOMT18_A	0.00942853	0.038279	0.24631
GrOMT81_D	GhOMT81_Dt	0.00528792	0.0400986	0.131873		GaOMT2_A	GhOMT2_At	0.00488353	0	NA		GhOMT17_Dt	GhOMT24_At	0.0372225	0.0785601	0.473809		GrOMT27_D	GaOMT25_A	0.0264883	0.072165	0.367052
GrOMT71_D	GhOMT71_Dt	0	0.00600604	0		GaOMT72_A	GhOMT72_At	0.0034463	0	NA		GhOMT48_At	GhOMT48_Dt	0.00474216	0.0328595	0.144316		GrOMT63_D	GaOMT65_A	0.0831225	0.147175	0.564788
GrOMT76_D	GhOMT76_At	0.0263456	0.0580087	0.454167		GaOMT70_Scaf	GhOMT70_At	0.00409371	0.00457667	0.894473		GhOMT45_At	GhOMT45_Dt	0.010622	0.0526112	0.201896		GrOMT63_D	GaOMT66_A	0.0733814	0.17514	0.418987
GrOMT77_D	GhOMT77_Dt	0.00183486	0.00607291	0.302139								GhOMT47_At	GhOMT47_Dt	0.0106553	0.0632397	0.16849		GrOMT63_D	GaOMT67_A	0.153761	0.266049	0.577943
GrOMT82_D	GhOMT82_Dt	0.00719603	0.00915343	0.786156								GhOMT55_At	GhOMT55_Dt	0.00844654	0.0422201	0.20006		GrOMT61_D	GaOMT61_A	0.00836912	0.0564871	0.14816
GrOMT70_D	GhOMT70_At	0.00545891	0.0327282	0.166795								GhOMT1_At	GhOMT1_Dt	0.0221623	0.044441	0.49869		GrOMT63_D	GaOMT64_A	0.0463885	0.0453539	1.02281
												GhOMT70_At	GhOMT71_Dt	0.0359297	0.828406	0.0433721		GrOMT29_D	GaOMT29_A	0.0356778	0.0239498	1.48969
												GhOMT82_At	GhOMT82_Dt	0.00613579	0.0397938	0.154189		GrOMT40_D	GaOMT41_A	0.0533642	0.111273	0.47958
												GhOMT46_Dt	GhOMT45_At	0.103844	0.218226	0.475857		GrOMT48_D	GaOMT48_A	0.0112341	0.0388436	0.289212
												GhOMT55_Dt	GhOMT55_At	0.00844654	0.0422201	0.20006		GrOMT48_D	GaOMT69_A	0.391993	0.846183	0.463249
												GhOMT60_At	GhOMT60_Dt	0.0167404	0.0327921	0.510502		GrOMT47_D	GaOMT47_A	0.0105905	0.0499838	0.211878
												GhOMT72_At	GhOMT72_Dt	0.00344432	0.0180732	0.190577		GrOMT45_D	GaOMT46_A	0.106605	0.201903	0.528002
												GhOMT52_Scaf	GhOMT53_At	0.0284482	0.0704071	0.404053		GrOMT45_D	GaOMT45_A	0.0118392	0.0406604	0.291174
												GhOMT11_Scaf	GhOMT8_Dt	0.0411723	0.0519126	0.793108		GrOMT55_D	GaOMT56_A	0.0541394	0.112436	0.481511
																		GrOMT55_D	GaOMT55_A	0.0120424	0.0375208	0.320952
																		GrOMT1_D	GaOMT1_A	0.0127635	0.060451	0.211139
																		GrOMT2_D	GaOMT2_A	0.00856628	0.0530804	0.161383
																		GrOMT60_D	GaOMT60_A	0.00628057	0.0220065	0.285396
																		GrOMT58_D	GaOMT59_A	0.356968	1.80529	0.197734
																		GrOMT72_D	GaOMT74_A	0.0366205	0.529224	0.0691967
																		GrOMT81_D	GaOMT81_A	0.0070568	0.0401434	0.17579
																		GrOMT78_Scaf	GaOMT78_A	0.0111371	0.115155	0.0967137
																		GrOMT71_D	GaOMT71_A	0.00348129	0.0428251	0.081291
																		GrOMT78_Scaf	GaOMT80_A	0.0972963	0.788532	0.123389
																		GrOMT76_D	GaOMT76_A	0.0179723	0.0439083	0.409314
																		GrOMT77_D	GaOMT77_A	0.0252046	0.059406	0.424277
																		GrOMT82_D	GaOMT82_A	0.0107708	0.0500812	0.215067
																		GrOMT72_D	GaOMT72_A	0.00517541	0.0180369	0.286934
																		GrOMT70_D	GaOMT70_Scaf	0.00683298	0.0374639	0.182388
