# Supplementary material for: Multi-responses of O-methyltransferase genes to salt stress and fiber development of Gossypium species
Source: BMC Plant Biol. 2021 Jan 11;21:37. doi: 10.1186/s12870-020-02786-6 (PMC7798291; doi:10.1186/s12870-020-02786-6)
Supplement: Supplementary file 8 — Additional file 8: Table S5. Structural features of OMT genes. [file 12870_2020_2786_MOESM8_ESM.xlsx]

## Sheet: Sheet1
ID	Exon Number	Mean Exon Length (bp)	Mean Intron Length (bp)
GhOMT51_At	3	309	31294.5
GhOMT33_At	4	539.3	15375.3
GhOMT74_At	4	146.3	265.7
GhOMT40_At	2	534	2539
GhOMT68_At	4	271.5	674.3
GhOMT71_At	4	186.8	303.7
GhOMT78_At	5	141	781.8
GhOMT81_At	3	192	465
GhOMT3_At	3	204	110
GhOMT10_At	2	456	65
GhOMT12_At	1	1119	No intron
GhOMT6_At	2	525	65
GhOMT76_At	6	138	87.6
GhOMT32_At	3	216	266
GhOMT30_At	2	543	82
GhOMT49_At	4	274.5	539
GhOMT77_At	5	138	498
GhOMT57_At	7	264.9	3713.5
GhOMT52_At	4	258	2288.3
GhOMT53_At	4	267.8	962
GhOMT62_At	4	275.3	23331.3
GhOMT65_At	4	205.5	86
GhOMT24_At	2	550.5	163
GhOMT14_At	2	289.5	112
GhOMT29_At	2	540	159
GhOMT41_At	2	532.5	2490
GhOMT70_At	5	191.4	104.8
GhOMT1_At	2	529.5	74
GhOMT55_At	3	362	544.5
GhOMT82_At	9	96	178
GhOMT45_At	4	276.8	95
GhOMT47_At	4	275.3	82.3
GhOMT48_At	4	291.8	218.7
GhOMT2_At	2	529.5	74
GhOMT72_At	5	150.6	88
GhOMT60_At	7	214.3	23429.8
GhOMT51_Dt	3	359	598
GhOMT37_Dt	2	534	1720
GhOMT35_Dt	2	534	2800
GhOMT33_Dt	8	363.8	6335.7
GhOMT71_Dt	4	186.8	231.7
GhOMT6_Dt	2	525	65
GhOMT10_Dt	2	387	683
GhOMT7_Dt	2	528	65
GhOMT8_Dt	3	347	2863.5
GhOMT9_Dt	2	525	65
GhOMT79_Dt	6	124.5	628.4
GhOMT81_Dt	5	145.2	576.8
GhOMT78_Dt	2	187.5	1364
GhOMT54_Dt	3	213	120.5
GhOMT76_Dt	6	123	255.6
GhOMT32_Dt	4	170.3	1832.7
GhOMT30_Dt	2	519	53
GhOMT31_Dt	2	543	82
GhOMT49_Dt	4	274.5	541
GhOMT57_Dt	4	275.3	437
GhOMT77_Dt	4	206.3	577.7
GhOMT58_Dt	4	275.3	424.3
GhOMT63_Dt	4	275.3	339
GhOMT62_Dt	4	275.3	226
GhOMT61_Dt	4	270.8	90.3
GhOMT17_Dt	2	549	182
GhOMT13_Dt	2	549	112
GhOMT70_Dt	5	134.4	167
GhOMT1_Dt	2	529.5	52410
GhOMT55_Dt	4	270	2087.7
GhOMT82_Dt	9	102.3	176.3
GhOMT45_Dt	5	195.6	103.5
GhOMT46_Dt	4	272.3	139.7
GhOMT47_Dt	4	276.8	82.3
GhOMT48_Dt	4	274.5	219.7
GhOMT72_Dt	5	150.6	88
GhOMT60_Dt	4	274.5	5182
GhOMT59_Dt	4	274.5	2300.3
GhOMT5_Scaf	2	474	65
GhOMT11_Scaf	2	535.5	65
GhOMT68_Scaf	2	153	1563
GhOMT52_Scaf	4	266.3	769.7
GhOMT46_Scaf	2	112.5	119
GhOMT15_Scaf	1	261	No intron
GhOMT75_Scaf	1	186	No intron
GhOMT73_Scaf	1	246	No intron
GaOMT51_A	3	381	592
GaOMT42_A	2	345	27
GaOMT33_A	6	289	9380.4
GaOMT40_A	2	535.5	2646
GaOMT43_A	2	150	104
GaOMT74_A	4	146.3	249.3
GaOMT81_A	5	145.2	756.3
GaOMT78_A	5	141	786.3
GaOMT3_A	4	237	57.3
GaOMT11_A	3	368	7742
GaOMT10_A	5	173.4	1963.5
GaOMT12_A	2	525	69
GaOMT6_A	4	212.3	89
GaOMT71_A	5	156.6	361
GaOMT68_A	4	275.3	674
GaOMT54_A	3	252	422
GaOMT80_A	2	163.5	396
GaOMT76_A	6	135	91.2
GaOMT32_A	4	216	126.7
GaOMT31_A	2	543	82
GaOMT30_A	2	502.5	82
GaOMT49_A	4	274.5	540.7
GaOMT58_A	4	285.8	3129.7
GaOMT57_A	4	275.3	400.3
GaOMT77_A	5	145.8	489.5
GaOMT52_A	4	267.8	2394
GaOMT53_A	4	267.8	978.3
GaOMT13_A	2	549	112
GaOMT19_A	2	549	172
GaOMT28_A	2	550.5	162
GaOMT14_A	3	327	114
GaOMT18_A	2	549	172
GaOMT25_A	3	321	124
GaOMT65_A	4	210	80
GaOMT66_A	3	144	2473
GaOMT67_A	3	108	349
GaOMT61_A	4	270.8	90.3
GaOMT62_A	5	210.6	189.3
GaOMT64_A	4	283.5	2587.7
GaOMT29_A	2	541.5	159
GaOMT41_A	2	532.5	2538
GaOMT48_A	4	291	219.7
GaOMT69_A	2	112.5	155
GaOMT47_A	4	276.8	82.3
GaOMT46_A	4	272.3	137.3
GaOMT45_A	4	276.8	95
GaOMT82_A	9	96	178.4
GaOMT56_A	5	175.8	326
GaOMT55_A	3	362	547.5
GaOMT1_A	3	339	57.5
GaOMT2_A	2	568.5	74
GaOMT72_A	5	150.6	89.3
GaOMT60_A	6	206.5	5519.4
GaOMT59_A	6	172.5	9828.8
GaOMT70_Scaf	5	191.4	104.8
GrOMT51_D	3	675	600.5
GrOMT36_D	2	568	1990
GrOMT38_D	2	542.5	1063
GrOMT39_D	2	637.5	1916
GrOMT49_D	4	383.8	541
GrOMT58_D	4	345.3	412.3
GrOMT57_D	4	306.3	451.3
GrOMT77_D	5	142.8	469.3
GrOMT40_D	2	606	1029
GrOMT37_D	2	641.5	888
GrOMT35_D	2	638.5	2656
GrOMT44_D	3	243	25.5
GrOMT34_D	2	453.5	7046
GrOMT33_D	2	748.5	134
GrOMT74_D	5	194	188.3
GrOMT52_D	4	392.3	1013
GrOMT70_D	5	325.6	103.3
GrOMT2_D	2	681	74
GrOMT1_D	2	667.5	74
GrOMT55_D	3	460	537.5
GrOMT82_D	9	172.4	176.3
GrOMT45_D	4	562.5	95
GrOMT47_D	4	303	81.7
GrOMT50_D	3	128	92
GrOMT48_D	4	607	219
GrOMT54_D	3	229	97
GrOMT68_D	4	364.8	676.3
GrOMT76_D	7	147.6	132.7
GrOMT29_D	2	591	159
GrOMT63_D	4	275.3	340
GrOMT61_D	5	308.2	169
GrOMT62_D	4	279.3	226.7
GrOMT26_D	3	314	105.5
GrOMT28_D	2	489	112
GrOMT27_D	3	379	286.5
GrOMT17_D	2	668	182
GrOMT16_D	2	249	265
GrOMT22_D	2	751.5	182
GrOMT21_D	2	436.5	182
GrOMT18_D	2	749	182
GrOMT13_D	2	646	112
GrOMT71_D	4	319.8	231
GrOMT8_D	2	675	65
GrOMT9_D	3	617	1132.5
GrOMT81_D	5	324	786
GrOMT72_D	5	246.6	88
GrOMT59_D	3	253.3	2244.5
GrOMT60_D	4	379.5	1041.3
GrOMT31_Scaf	2	694	82
GrOMT30_Scaf	2	552	82
GrOMT23_Scaf	3	530.7	256.5
GrOMT20_Scaf	1	702	No intron
GrOMT4_Scaf	2	562	65
GrOMT8_Scaf	2	594.5	65
GrOMT78_Scaf	5	218	792.8
